# Supplementary material for: Inflated pyroclasts in proximal fallout deposits reveal abrupt transitions in eruption behaviour
Source: Nat Commun. 2022 May 20;13:2832. doi: 10.1038/s41467-022-30501-6 (PMC9122929; doi:10.1038/s41467-022-30501-6)
Supplement: Supplementary file 3 — Supplementary Dataset 1 [file 41467_2022_30501_MOESM3_ESM.xlsx]

## Sheet: Fig. 5a
Sample Classification	Long axis, a [mm]	Intermediate axis, b [mm]	Short axis, c [mm]	Clast mass (air) [g]	Clast density [kg m-3]	Vesicularity [%]
Scoria	33.28	23.34	15.34	7.03	1428.86	50.2678
Scoria	31.61	25.36	15.83	4.59	1004.38	65.0422
Scoria	31.14	25.45	18.36	3.57	647.913	77.4491
Scoria	29.96	29.94	25.64	8.43	1028.05	64.2183
Scoria	30.69	23.52	17.47	6.85	1119.28	61.0429
Scoria	25.8	23.15	15.62	4.64	857.671	70.1483
Scoria	27.89	24.32	12.82	3.26	687.764	76.062
Scoria	23.04	20.59	14.43	4.05	1167.15	59.3769
Scoria	34.22	26.35	8.18	3.95	1058.98	63.1416
Scoria	25.48	21.97	18.24	3.99	802.817	72.0576
Scoria	27.09	23.18	16.11	3.73	1050.7	63.4297
Scoria	32.53	29.6	16.03	9.14	1075.29	62.5739
Scoria	34.96	24.77	22.22	9.77	1153.48	59.8525
Scoria	36.97	29.43	21.19	11.94	998.328	65.2527
Scoria	20.59	19.52	13.54	2	769.231	73.2265
Scoria	26.99	16.31	14.22	1.7	732.759	74.496
Scoria	36.48	27.23	19.38	12.75	1263.63	56.0188
Scoria	18.17	17.28	9.96	2.27	1343.2	53.2494
Scoria	19.69	15.71	10.11	1.14	802.817	72.0576
Scoria	17.63	15.02	12.42	1.94	1293.33	54.9849
Scoria	18.88	17.33	11.96	1.3	1140.35	60.3095
Scoria	20.18	14.89	11.28	2.11	1271.08	55.7593
Scoria	21.75	15.35	13.37	1.86	1062.86	63.0067
Scoria	16.1	13.77	11.86	1.43	888.199	69.0858
Scoria	20.55	14.98	13.09	1.53	784.615	72.6911
Scoria	20.06	13.31	10.24	1.48	986.667	65.6586
Scoria	21.32	14.6	9.01	1.06	779.412	72.8722
Scoria	18.27	15.61	10.62	1.9	1124.26	60.8696
Scoria	19.09	14.12	13.51	1.78	1401.57	51.2175
Scoria	19.49	13.73	12.28	0.82	621.212	78.3784
Scoria	18.16	15.81	11.82	0.77	687.5	76.0712
Scoria	17.16	15.93	12.08	0.91	834.862	70.9422
Scoria	18.08	14.77	10.74	1.11	867.188	69.8171
Scoria	19.2	12.17	7.34	0.78	928.571	67.6806
Scoria	17.03	11.37	9.7	0.42	688.525	76.0356
Scoria	16.93	12.34	5.58	0.45	692.308	75.9039
Scoria	16.9	13.79	10.39	0.78	896.552	68.7951
Scoria	15.31	13.07	7.43	0.82	911.111	68.2883
Scoria	14.17	10.86	6.91	0.43	693.548	75.8607
Scoria	14.9	13.86	10.89	0.77	770	73.1998
Scoria	12.76	10.1	8.66	0.44	862.745	69.9717
Scoria	21.44	14.59	14.21	1.43	803.371	72.0383
Scoria	20.49	13.87	11.06	1.54	1084.51	62.2532
Scoria	17.18	15.14	7.78	0.78	829.787	71.1188
Scoria	22.4	13.42	7.28	0.81	826.531	71.2322
Scoria	22.64	20.83	6.52	1.42	979.31	65.9146
Scoria	19.18	17.09	8.49	1.28	1094.02	61.9222
Scoria	21.95	15.71	8.5	1.44	1274.34	55.6461
Scoria	28.73	23.64	11.46	4.4	1239.44	56.8608
Scoria	17.33	15.87	9.83	1.21	1052.17	63.3786

## Sheet: Fig. 5b
Sample Classification	Long axis, a [mm]	Intermediate axis, b [mm]	Short axis, c [mm]	Clast mass (air) [g]	Clast density [kg m-3]	Vesicularity [%]
inflated clast	49.06	31.75	30.83	13.57	801.063	72.8739
inflated clast	40.2	37.4	26.13	13.01	855.921	71.0163
inflated clast	41.35	36.67	20.36	17.92	1124.92	61.9072
inflated clast	28.84	23.25	20.5	5.35	729.877	75.2845
inflated clast	30.64	22.73	17.15	3.89	795.501	73.0623
inflated clast	27.65	20.76	19.18	4.12	861.925	70.813
inflated clast	30.01	21.95	15.35	3.33	746.637	74.7169
inflated clast	25.25	21.09	19.09	1.73	645.522	78.1409
inflated clast	29.52	19.56	13.13	2.85	1003.52	66.0182
inflated clast	20.91	18.43	15.66	2.4	722.892	75.521
inflated clast	22.42	16.79	14.08	1.71	673.228	77.2027
inflated clast	23.67	15.65	10.85	1.63	981.928	66.7494
inflated clast	23.73	13.92	13.35	2.49	965.116	67.3186
inflated clast	19.42	16.76	11.21	1.33	755.682	74.4106
inflated clast	19.04	17.42	14.23	1.84	825.112	72.0596
inflated clast	20.38	14.73	13.58	1.74	878.788	70.242
inflated clast	22.14	11.16	9.53	1	775.194	73.7499
inflated clast	21.8	14.5	10.24	2.68	1235.02	58.1789
inflated clast	16.47	15.27	14.6	1.35	762.712	74.1726
inflated clast	15.12	13.52	10.95	1.25	1050.42	64.43
inflated clast	19.35	11.09	10.01	0.83	954.023	67.6943
inflated clast	11.88	10.83	9.26	0.59	710.843	75.929
inflated clast	15.15	10.62	7.06	0.57	863.636	70.755
inflated clast	12.16	9.59	7.95	0.5	847.458	71.3029
inflated clast	9.37	8.43	8.02	0.37	880.952	70.1687
inflated clast	15.77	11.14	10.41	0.54	578.158	80.422
inflated clast	32.37	18.08	12.1	2.78	705.584	76.1071
inflated clast	18.39	11.54	10.14	0.87	345.238	88.3093
inflated clast	31.18	18.05	11.19	2.14	452.431	84.6795
inflated clast	13.74	12.15	11.71	1.02	621.951	78.9391
inflated clast	31.2	15.73	14.63	4.74	555.035	81.2051
inflated clast	29.01	13.15	8.01	2.05	310.606	89.4821
inflated clast	35.87	32.74	9.04	6.66	798.561	72.9586
inflated clast	19.02	13.74	9.2	0.99	761.538	74.2123
inflated clast	15.32	12.86	8.72	1.06	828.125	71.9575
inflated clast	16.86	10.58	8.5	0.64	592.593	79.9333
inflated clast	46.96	29.56	20.67	9.65	466.634	84.1985
inflated clast	25.48	14.89	13.99	2.09	494.09	83.2688
inflated clast	28.35	15.74	8.91	2.2	637.681	78.4065
inflated clast	23.46	14.64	5.85	2.65	605.023	79.5124
